# Supplementary material for: Stardust: improving spatial transcriptomics data analysis through space-aware modularity optimization-based clustering
Source: Gigascience. 2022 Aug 10;11:giac075. doi: 10.1093/gigascience/giac075 (PMC9364686; doi:10.1093/gigascience/giac075)
Supplement: giac075_Supplemental_File [file giac075_supplemental_file.zip]

Archive with 2 entries (2 files):
- Stardust_Supplementary.docx
- Stardust_Supplementary_Section-2.pdf
